# Supplementary material for: Thermo-Mechanical Behavior of Poly(ether ether ketone): Experiments and Modeling
Source: Polymers (Basel). 2021 May 28;13(11):1779. doi: 10.3390/polym13111779 (PMC8199459; doi:10.3390/polym13111779)
Supplement: Supplementary file 1 [file polymers-13-01779-s001.zip]

Archive with 1 entries (1 files):
- polymers-1219039-supplementary.pdf
